# Supplementary material for: Leadership competencies for dentists: What do undergraduate students think?
Source: PLoS One. 2024 Sep 17;19(9):e0310459. doi: 10.1371/journal.pone.0310459 (PMC11407619; doi:10.1371/journal.pone.0310459)
Supplement: S1 Dataset — (XLSX) [file pone.0310459.s001.xlsx]

## Sheet: Sheet1
sex	yrofstudy	outofcampus	Compassion	Advocacy	Inquiry	Empathy	Influence	Selfmanagement	Relationshipmanagement	Authenticity	Integrity	Trust	Personalresponsibility	Managingconflict	Leadinggroups	Difficultpersonality	Crisis	Continuousleadershipdev
1	1	2	4	4	5	4	3	3	4	4	5	4	3	4	5	3	4	2
1	1	2	4	4	4	3	5	4	4	4	5	5	4	5	4	5	5	1
1	1	2	4	4	5	5	5	4	4	5	2	5	5	5	4	4	4	1
1	1	1	4	4	3	4	5	4	3	3	5	4	5	5	3	5	5	2
1	1	2	5	4	4	4	5	4	4	4	4	5	5	5	5	5	5	1
1	1	2	4	4	4	4	5	5	5	4	5	5	5	3	4	5	4	1
1	1	2	5	5	4	3	4	5	3	3	5	5	5	4	5	4	5	1
1	1	2	3	3	3	4	4	4	4	3	4	5	4	5	3	3	4	2
1	1	2	2	3	3	2	2	2	1	4	3	4	3	3	2	2	2	1
1	1	2	4	3	2	4	3	3	3	4	4	3	4	3	3	3	3	1
1	1	2	5	3	4	4	4	3	3	4	4	4	4	4	4	4	5	1
1	1	2	5	2	4	3	5	4	4	4	5	5	5	4	5	4	4	1
1	1	2	3	4	4	5	4	3	5	5	4	4	5	4	4	4	4	1
1	1	2	3	3	3	4	3	3	2	4	4	3	2	3	4	3	2	1
1	1	2	5	4	5	5	4	5	4	5	4	5	4	5	4	3	5	1
1	1	2	4	3	3	4	4	5	3	5	5	3	4	2	4	2	3	1
1	1	2	4	4	3	4	4	3	3	3	3	4	3	3	3	3	4	1
1	1	2	3	3	3	4	4	4	4	5	5	5	5	5	5	5	5	1
1	1	2	3	4	4	5	4	4	5	4	5	4	3	3	4	5	4	1
1	1	2	4	4	5	4	3	3	4	4	5	4	3	4	5	3	4	2
1	1	2	4	4	4	3	5	4	4	4	5	5	4	5	4	5	5	1
1	1	2	4	4	5	5	5	4	4	5	2	5	5	5	4	4	4	1
1	1	1	4	4	3	4	5	4	3	3	5	4	5	5	3	5	5	2
1	1	2	5	4	4	4	5	4	4	4	4	5	5	5	5	5	5	1
1	1	2	4	4	4	4	5	5	5	4	5	5	5	3	4	5	4	1
1	1	2	5	5	4	3	4	5	3	3	5	5	5	4	5	4	5	1
1	1	2	3	3	3	4	4	4	4	3	4	5	4	5	3	3	4	2
1	1	2	2	3	3	2	2	2	1	4	3	4	3	3	2	2	2	1
1	1	2	4	3	2	4	3	3	3	4	4	3	4	3	3	3	3	1
1	1	2	5	3	4	4	4	3	3	4	4	4	4	4	4	4	5	1
1	1	2	5	2	4	3	5	4	4	4	5	5	5	4	5	4	4	1
1	1	2	3	4	4	5	4	3	5	5	4	4	5	4	4	4	4	1
1	1	2	3	3	3	4	3	3	2	4	4	3	2	3	4	3	2	1
1	1	2	5	4	5	5	4	5	4	5	4	5	4	5	4	3	5	1
1	1	2	4	3	3	4	4	5	3	5	5	3	4	2	4	2	3	1
1	1	2	4	4	3	4	4	3	3	3	3	4	3	3	3	3	4	1
1	1	2	3	3	3	4	4	4	4	5	5	5	5	5	5	5	5	1
1	1	2	3	4	4	5	4	4	5	4	5	4	3	3	4	5	4	1
1	1	2	4	4	5	4	3	3	4	4	5	4	3	4	5	3	4	2
1	1	2	4	4	4	3	5	4	4	4	5	5	4	5	4	5	5	1
1	1	2	4	4	5	5	5	4	4	5	2	5	5	5	4	4	4	1
1	1	1	4	4	3	4	5	4	3	3	5	4	5	5	3	5	5	2
1	1	2	5	4	4	4	5	4	4	4	4	5	5	5	5	5	5	1
1	1	2	4	4	4	4	5	5	5	4	5	5	5	3	4	5	4	1
1	1	2	5	5	4	3	4	5	3	3	5	5	5	4	5	4	5	1
1	1	2	3	3	3	4	4	4	4	3	4	5	4	5	3	3	4	2
1	1	2	2	3	3	2	2	2	1	4	3	4	3	3	2	2	2	1
1	1	2	4	3	2	4	3	3	3	4	4	3	4	3	3	3	3	1
1	1	2	5	3	4	4	4	3	3	4	4	4	4	4	4	4	5	1
1	1	2	5	2	4	3	5	4	4	4	5	5	5	4	5	4	4	1
1	1	2	3	4	4	5	4	3	5	5	4	4	5	4	4	4	4	1
1	1	2	3	3	3	4	3	3	2	4	4	3	2	3	4	3	2	1
1	1	2	5	4	5	5	4	5	4	5	4	5	4	5	4	3	5	1
1	1	2	4	3	3	4	4	5	3	5	5	3	4	2	4	2	3	1
1	1	2	4	4	3	4	4	3	3	3	3	4	3	3	3	3	4	1
1	1	2	3	3	3	4	4	4	4	5	5	5	5	5	5	5	5	1
1	1	2	3	4	4	5	4	4	5	4	5	4	3	3	4	5	4	1
2	1	2	4	4	3	4	3	4	4	4	4	2	3	3	3	3	3	2
2	1	2	4	3	3	3	4	5	4	5	4	3	4	5	5	3	4	1
2	1	2	2	2	2	2	2	2	2	1	1	1	1	2	2	2	2	1
2	1	2	4	3	5	3	5	3	3	5	5	2	5	3	3	2	3	1
2	1	2	4	2	4	4	4	4	4	4	4	4	4	3	3	5	4	2
2	1	2	4	3	3	3	4	5	3	4	4	4	5	4	3	3	5	1
2	1	2	4	3	4	4	4	4	4	5	5	5	4	3	3	4	3	2
2	1	2	3	3	4	5	4	4	4	4	5	5	5	5	4	4	4	1
2	1	1	4	4	3	5	3	4	3	5	5	4	5	5	2	5	3	1
2	1	2	5	3	3	5	3	4	4	4	5	4	4	3	4	3	3	2
2	1	2	5	4	5	5	4	4	3	4	5	5	4	2	3	3	4	1
2	1	2	5	3	4	5	3	5	4	5	5	5	5	2	2	3	3	1
2	1	2	4	5	3	5	5	4	4	4	5	5	5	3	3	3	3	1
2	1	2	3	4	3	4	2	4	4	4	5	5	4	4	2	4	4	2
2	1	2	4	3	4	5	4	5	4	4	5	4	5	5	4	4	4	1
2	1	2	4	3	3	5	3	4	5	3	5	5	4	3	2	2	3	1
2	1	2	4	3	5	5	4	4	4	5	4	5	5	5	3	3	4	1
2	1	2	3	4	3	5	4	4	4	4	4	4	4	4	3	3	3	2
2	1	2	4	3	4	4	3	3	3	5	4	4	3	3	2	3	3	1
2	1	2	4	4	4	4	4	5	4	5	5	4	5	5	3	4	3	1
2	1	2	4	4	3	5	3	4	4	5	5	4	4	2	3	4	4	1
2	1	2	4	3	3	5	4	4	4	3	4	4	4	4	4	4	4	2
2	1	2	5	4	4	5	4	4	5	4	5	5	5	4	3	4	3	1
2	1	2	4	3	3	4	3	4	4	5	4	4	4	3	3	3	3	1
2	1	2	4	4	5	3	3	5	3	5	5	3	4	5	5	4	5	1
2	1	2	4	5	2	3	4	2	3	3	3	3	3	4	4	4	5	1
2	1	2	4	3	3	5	3	2	4	5	4	5	4	2	4	4	4	2
2	1	2	3	3	4	4	3	4	4	4	4	3	5	4	4	3	3	2
2	1	2	3	3	4	4	2	3	1	4	4	4	4	2	4	1	3	1
2	1	2	3	3	4	3	2	4	4	5	3	5	5	4	3	4	4	1
2	1	1	4	2	3	5	2	3	3	4	5	4	4	3	2	4	3	1
2	1	2	5	5	5	5	5	5	4	4	5	4	5	4	4	3	4	1
2	1	2	3	2	3	5	5	3	3	3	4	5	3	4	3	3	1	1
2	1	2	3	4	4	5	3	4	4	3	4	3	4	3	2	3	3	1
2	1	2	4	4	4	5	5	5	5	5	4	5	5	4	5	4	5	1
2	1	2	4	2	3	5	4	4	4	4	5	5	5	4	4	4	3	1
2	1	2	4	4	5	4	5	5	5	5	5	4	5	5	5	4	5	1
2	1	2	5	4	3	5	3	4	4	5	5	5	4	2	4	3	3	1
2	1	2	4	5	3	5	4	4	4	5	4	4	4	4	4	3	4	2
2	1	2	5	3	3	5	4	4	4	5	5	5	5	4	4	3	3	1
2	1	2	3	3	4	5	4	3	2	5	5	4	3	4	3	3	2	1
2	1	2	5	3	3	5	4	4	4	4	5	4	4	3	4	4	3	1
2	1	2	4	4	4	4	4	4	4	5	4	4	5	4	4	4	4	2
2	1	2	5	5	5	5	5	5	5	5	4	3	5	5	5	5	5	1
2	1	2	5	3	3	5	4	4	4	4	4	5	5	4	4	4	4	1
2	1	2	4	3	2	4	3	4	4	4	4	5	4	3	4	5	4	1
2	1	2	4	4	3	4	3	4	4	4	4	2	3	3	3	3	3	2
2	1	2	4	3	3	3	4	5	4	5	4	3	4	5	5	3	4	1
2	1	2	2	2	2	2	2	2	2	1	1	1	1	2	2	2	2	1
2	1	2	4	3	5	3	5	3	3	5	5	2	5	3	3	2	3	1
2	1	2	4	2	4	4	4	4	4	4	4	4	4	3	3	5	4	2
2	1	2	4	3	3	3	4	5	3	4	4	4	5	4	3	3	5	1
2	1	2	4	3	4	4	4	4	4	5	5	5	4	3	3	4	3	2
2	1	2	3	3	4	5	4	4	4	4	5	5	5	5	4	4	4	1
2	1	1	4	4	3	5	3	4	3	5	5	4	5	5	2	5	3	1
2	1	2	5	3	3	5	3	4	4	4	5	4	4	3	4	3	3	2
2	1	2	5	4	5	5	4	4	3	4	5	5	4	2	3	3	4	1
2	1	2	5	3	4	5	3	5	4	5	5	5	5	2	2	3	3	1
2	1	2	4	5	3	5	5	4	4	4	5	5	5	3	3	3	3	1
2	1	2	3	4	3	4	2	4	4	4	5	5	4	4	2	4	4	2
2	1	2	4	3	4	5	4	5	4	4	5	4	5	5	4	4	4	1
2	1	2	4	3	3	5	3	4	5	3	5	5	4	3	2	2	3	1
2	1	2	4	3	5	5	4	4	4	5	4	5	5	5	3	3	4	1
2	1	2	3	4	3	5	4	4	4	4	4	4	4	4	3	3	3	2
2	1	2	4	3	4	4	3	3	3	5	4	4	3	3	2	3	3	1
2	1	2	4	4	4	4	4	5	4	5	5	4	5	5	3	4	3	1
2	1	2	4	4	3	5	3	4	4	5	5	4	4	2	3	4	4	1
2	1	2	4	3	3	5	4	4	4	3	4	4	4	4	4	4	4	2
2	1	2	5	4	4	5	4	4	5	4	5	5	5	4	3	4	3	1
2	1	2	4	3	3	4	3	4	4	5	4	4	4	3	3	3	3	1
2	1	2	4	4	5	3	3	5	3	5	5	3	4	5	5	4	5	1
2	1	2	4	5	2	3	4	2	3	3	3	3	3	4	4	4	5	1
2	1	2	4	3	3	5	3	2	4	5	4	5	4	2	4	4	4	2
2	1	2	3	3	4	4	3	4	4	4	4	3	5	4	4	3	3	2
2	1	2	3	3	4	4	2	3	1	4	4	4	4	2	4	1	3	1
2	1	2	3	3	4	3	2	4	4	5	3	5	5	4	3	4	4	1
2	1	1	4	2	3	5	2	3	3	4	5	4	4	3	2	4	3	1
2	1	2	5	5	5	5	5	5	4	4	5	4	5	4	4	3	4	1
2	1	2	3	2	3	5	5	3	3	3	4	5	3	4	3	3	1	1
2	1	2	3	4	4	5	3	4	4	3	4	3	4	3	2	3	3	1
2	1	2	4	4	4	5	5	5	5	5	4	5	5	4	5	4	5	1
2	1	2	4	2	3	5	4	4	4	4	5	5	5	4	4	4	3	1
2	1	2	4	4	5	4	5	5	5	5	5	4	5	5	5	4	5	1
2	1	2	5	4	3	5	3	4	4	5	5	5	4	2	4	3	3	1
2	1	2	4	5	3	5	4	4	4	5	4	4	4	4	4	3	4	2
2	1	2	5	3	3	5	4	4	4	5	5	5	5	4	4	3	3	1
2	1	2	3	3	4	5	4	3	2	5	5	4	3	4	3	3	2	1
2	1	2	5	3	3	5	4	4	4	4	5	4	4	3	4	4	3	1
2	1	2	4	4	4	4	4	4	4	5	4	4	5	4	4	4	4	2
2	1	2	5	5	5	5	5	5	5	5	4	3	5	5	5	5	5	1
2	1	2	5	3	3	5	4	4	4	4	4	5	5	4	4	4	4	1
2	1	2	4	3	2	4	3	4	4	4	4	5	4	3	4	5	4	1
2	1	2	4	4	3	4	3	4	4	4	4	2	3	3	3	3	3	2
2	1	2	4	3	3	3	4	5	4	5	4	3	4	5	5	3	4	1
2	1	2	2	2	2	2	2	2	2	1	1	1	1	2	2	2	2	1
2	1	2	4	3	5	3	5	3	3	5	5	2	5	3	3	2	3	1
2	1	2	4	2	4	4	4	4	4	4	4	4	4	3	3	5	4	2
2	1	2	4	3	3	3	4	5	3	4	4	4	5	4	3	3	5	1
2	1	2	4	3	4	4	4	4	4	5	5	5	4	3	3	4	3	2
2	1	2	3	3	4	5	4	4	4	4	5	5	5	5	4	4	4	1
2	1	1	4	4	3	5	3	4	3	5	5	4	5	5	2	5	3	1
2	1	2	5	3	3	5	3	4	4	4	5	4	4	3	4	3	3	2
2	1	2	5	4	5	5	4	4	3	4	5	5	4	2	3	3	4	1
2	1	2	5	3	4	5	3	5	4	5	5	5	5	2	2	3	3	1
2	1	2	4	5	3	5	5	4	4	4	5	5	5	3	3	3	3	1
2	1	2	3	4	3	4	2	4	4	4	5	5	4	4	2	4	4	2
2	1	2	4	3	4	5	4	5	4	4	5	4	5	5	4	4	4	1
2	1	2	4	3	3	5	3	4	5	3	5	5	4	3	2	2	3	1
2	1	2	4	3	5	5	4	4	4	5	4	5	5	5	3	3	4	1
2	1	2	3	4	3	5	4	4	4	4	4	4	4	4	3	3	3	2
2	1	2	4	3	4	4	3	3	3	5	4	4	3	3	2	3	3	1
2	1	2	4	4	4	4	4	5	4	5	5	4	5	5	3	4	3	1
2	1	2	4	4	3	5	3	4	4	5	5	4	4	2	3	4	4	1
2	1	2	4	3	3	5	4	4	4	3	4	4	4	4	4	4	4	2
2	1	2	5	4	4	5	4	4	5	4	5	5	5	4	3	4	3	1
2	1	2	4	3	3	4	3	4	4	5	4	4	4	3	3	3	3	1
2	1	2	4	4	5	3	3	5	3	5	5	3	4	5	5	4	5	1
2	1	2	4	5	2	3	4	2	3	3	3	3	3	4	4	4	5	1
2	1	2	4	3	3	5	3	2	4	5	4	5	4	2	4	4	4	2
2	1	2	3	3	4	4	3	4	4	4	4	3	5	4	4	3	3	2
2	1	2	3	3	4	4	2	3	1	4	4	4	4	2	4	1	3	1
2	1	2	3	3	4	3	2	4	4	5	3	5	5	4	3	4	4	1
2	1	1	4	2	3	5	2	3	3	4	5	4	4	3	2	4	3	1
2	1	2	5	5	5	5	5	5	4	4	5	4	5	4	4	3	4	1
2	1	2	3	2	3	5	5	3	3	3	4	5	3	4	3	3	1	1
2	1	2	3	4	4	5	3	4	4	3	4	3	4	3	2	3	3	1
2	1	2	4	4	4	5	5	5	5	5	4	5	5	4	5	4	5	1
2	1	2	4	2	3	5	4	4	4	4	5	5	5	4	4	4	3	1
2	1	2	4	4	5	4	5	5	5	5	5	4	5	5	5	4	5	1
2	1	2	5	4	3	5	3	4	4	5	5	5	4	2	4	3	3	1
2	1	2	4	5	3	5	4	4	4	5	4	4	4	4	4	3	4	2
2	1	2	5	3	3	5	4	4	4	5	5	5	5	4	4	3	3	1
2	1	2	3	3	4	5	4	3	2	5	5	4	3	4	3	3	2	1
2	1	2	5	3	3	5	4	4	4	4	5	4	4	3	4	4	3	1
2	1	2	4	4	4	4	4	4	4	5	4	4	5	4	4	4	4	2
2	1	2	5	5	5	5	5	5	5	5	4	3	5	5	5	5	5	1
2	1	2	5	3	3	5	4	4	4	4	4	5	5	4	4	4	4	1
2	1	2	4	3	2	4	3	4	4	4	4	5	4	3	4	5	4	1
1	2	2	2	3	2	3	3	3	2	3	3	2	4	3	3	3	3	1
1	2	2	3	3	3	3	3	3	3	4	3	4	3	3	3	4	3	2
1	2	2	3	3	3	3	3	4	2	3	3	3	4	4	4	2	3	1
1	2	1	4	3	3	4	4	4	3	5	5	4	5	5	5	4	4	1
1	2	2	5	5	5	5	5	5	5	5	5	5	5	5	5	5	5	1
1	2	2	3	3	4	4	4	4	3	4	5	4	4	4	3	4	4	2
1	2	2	3	2	3	3	3	5	2	4	5	5	3	4	3	3	4	2
1	2	2	3	3	4	4	3	4	3	5	5	5	4	4	4	3	3	1
1	2	2	4	4	4	4	3	5	5	5	5	5	5	5	5	5	5	1
1	2	2	2	3	2	3	3	3	2	3	3	2	4	3	3	3	3	1
1	2	2	3	3	3	3	3	3	3	4	3	4	3	3	3	4	3	2
1	2	2	3	3	3	3	3	4	2	3	3	3	4	4	4	2	3	1
1	2	1	4	3	3	4	4	4	3	5	5	4	5	5	5	4	4	1
1	2	2	5	5	5	5	5	5	5	5	5	5	5	5	5	5	5	1
1	2	2	3	3	4	4	4	4	3	4	5	4	4	4	3	4	4	2
1	2	2	3	2	3	3	3	5	2	4	5	5	3	4	3	3	4	2
1	2	2	3	3	4	4	3	4	3	5	5	5	4	4	4	3	3	1
1	2	2	4	4	4	4	3	5	5	5	5	5	5	5	5	5	5	1
1	2	2	2	3	2	3	3	3	2	3	3	2	4	3	3	3	3	1
1	2	2	3	3	3	3	3	3	3	4	3	4	3	3	3	4	3	2
1	2	2	3	3	3	3	3	4	2	3	3	3	4	4	4	2	3	1
1	2	1	4	3	3	4	4	4	3	5	5	4	5	5	5	4	4	1
1	2	2	5	5	5	5	5	5	5	5	5	5	5	5	5	5	5	1
1	2	2	3	3	4	4	4	4	3	4	5	4	4	4	3	4	4	2
1	2	2	3	2	3	3	3	5	2	4	5	5	3	4	3	3	4	2
1	2	2	3	3	4	4	3	4	3	5	5	5	4	4	4	3	3	1
1	2	2	4	4	4	4	3	5	5	5	5	5	5	5	5	5	5	1
2	2	2	4	4	4	4	4	4	4	4	4	4	4	4	4	4	4	2
2	2	2	3	3	3	4	3	4	4	3	3	4	3	3	4	5	3	2
2	2	2	4	4	3	5	4	3	5	3	4	3	4	3	4	3	5	2
2	2	2	3	4	4	4	4	3	5	5	5	5	4	5	4	5	4	1
2	2	2	4	5	3	5	4	5	4	5	5	5	5	5	5	5	5	1
2	2	2	3	3	3	3	3	2	4	4	3	2	3	3	3	4	4	2
2	2	2	5	5	5	5	4	4	5	5	5	3	5	4	5	4	5	1
2	2	2	3	3	3	4	3	4	4	4	4	4	4	5	3	3	3	2
2	2	2	4	3	4	4	3	4	3	3	3	3	3	4	4	3	3	1
2	2	2	3	3	3	3	4	2	3	3	2	3	3	3	3	3	3	2
2	2	2	4	3	3	4	3	3	2	4	4	4	4	3	3	2	2	2
2	2	2	5	4	4	5	5	3	5	5	5	5	5	5	5	4	5	2
2	2	2	4	4	3	5	4	3	4	3	5	4	4	3	3	2	4	1
2	2	2	3	2	4	5	3	5	5	5	5	3	5	3	2	5	2	1
2	2	2	4	3	3	4	3	2	3	4	3	3	4	5	4	3	4	2
2	2	2	3	2	3	4	4	3	3	3	4	5	5	5	4	4	4	2
2	2	2	3	1	2	3	3	3	3	3	3	3	3	3	2	2	2	2
2	2	2	3	4	3	4	3	3	4	3	3	3	4	3	3	4	3	2
2	2	2	4	3	5	5	2	3	3	4	3	4	4	4	4	2	3	1
2	2	2	3	3	3	3	3	3	3	3	3	3	3	3	3	3	3	1
2	2	2	4	3	4	5	2	2	3	5	4	2	2	4	3	3	3	1
2	2	2	4	4	2	5	3	2	2	4	3	4	2	2	4	4	3	2
2	2	2	5	4	5	5	5	3	3	4	4	4	5	5	5	5	4	2
2	2	2	1	4	1	5	2	5	5	5	3	5	5	3	3	4	2	2
2	2	2	5	5	5	5	3	4	4	3	4	4	4	5	5	5	5	1
2	2	2	3	3	2	4	3	4	3	4	3	3	4	3	3	3	3	2
2	2	2	4	4	4	5	4	4	5	5	5	4	4	4	4	4	4	1
2	2	2	3	1	3	3	2	1	3	3	3	3	3	3	2	3	3	2
2	2	2	4	3	3	4	2	1	2	3	3	5	2	2	3	3	3	2
2	2	2	2	2	3	2	1	2	2	2	2	2	2	2	2	2	2	1
2	2	2	1	2	4	3	4	1	1	1	1	1	1	1	3	3	3	2
2	2	2	4	4	4	4	4	5	4	4	4	4	5	4	4	3	4	1
2	2	2	3	3	3	3	4	2	3	3	3	3	3	3	4	3	3	2
2	2	2	3	4	3	4	3	3	4	4	4	4	4	3	3	4	4	1
2	2	2	4	3	4	5	2	4	4	3	3	5	4	3	3	4	3	1
2	2	2	3	3	5	5	4	5	4	4	4	4	4	3	4	3	3	1
2	2	2	4	4	3	3	4	3	3	4	4	4	4	4	4	3	3	2
2	2	2	3	2	2	3	2	3	2	2	3	3	4	3	2	2	2	3
2	2	2	1	3	4	3	4	4	3	3	3	3	4	4	4	4	4	2
2	2	2	4	3	3	4	4	3	4	3	3	4	4	4	4	3	3	2
2	2	2	2	2	2	4	4	2	3	3	5	3	2	4	2	2	1	1
2	2	2	3	2	1	4	3	2	4	4	4	3	4	2	2	3	5	1
2	2	2	4	3	4	5	3	4	4	4	4	4	4	4	4	4	4	1
2	2	2	3	4	3	4	3	4	3	4	4	4	3	3	4	4	3	1
2	2	2	2	3	3	3	3	3	4	5	5	4	4	4	4	4	4	2
2	2	2	3	3	4	4	4	5	4	3	4	1	4	3	3	3	3	1
2	2	2	4	3	3	5	3	4	5	4	4	4	5	3	2	3	2	2
2	2	2	4	2	3	4	3	5	3	3	4	2	4	3	2	2	2	2
2	2	2	4	1	2	4	2	3	3	3	4	3	5	1	2	4	1	2
2	2	2	4	3	3	4	4	4	4	4	3	4	4	4	4	3	4	1
2	2	2	2	2	2	2	3	3	3	3	2	3	2	3	2	3	2	1
2	2	2	4	4	4	4	4	4	4	4	4	5	4	5	4	5	4	2
2	2	2	3	3	3	5	3	4	5	3	3	4	3	3	4	4	3	2
2	2	2	4	4	3	4	4	3	4	3	5	3	4	3	4	3	5	2
2	2	2	3	4	4	4	4	3	5	5	4	5	4	5	5	4	4	1
2	2	2	4	5	3	5	4	5	4	5	5	5	5	5	4	5	5	1
2	2	2	3	3	3	3	3	2	4	5	3	2	3	3	3	5	4	2
2	2	2	5	5	5	5	4	4	5	4	5	3	5	4	5	4	5	1
2	2	2	3	3	3	4	3	4	4	4	4	4	4	4	3	3	3	2
2	2	2	4	3	4	4	3	4	3	3	3	3	3	5	4	3	3	1
2	2	2	3	3	3	3	4	2	3	3	2	3	3	3	3	3	3	2
2	2	2	4	3	3	4	3	3	2	4	5	4	4	3	3	2	2	2
2	2	2	5	4	4	5	5	3	4	5	4	5	5	5	5	4	5	2
2	2	2	4	4	3	5	4	3	5	3	5	4	4	3	3	2	4	1
2	2	2	3	2	4	5	3	5	5	5	5	3	4	3	2	5	2	1
2	2	2	4	3	3	4	3	2	3	4	3	3	5	5	4	3	4	2
2	2	2	3	2	3	4	4	3	3	3	4	5	5	5	4	4	4	2
2	2	2	3	2	2	3	3	3	3	3	3	3	3	3	1	2	2	2
2	2	2	3	4	3	5	3	3	4	3	3	3	4	3	3	4	3	2
2	2	2	4	3	5	4	2	3	3	4	3	4	4	4	4	2	3	1
2	2	2	3	3	3	3	3	3	3	3	3	3	3	3	3	3	3	1
2	2	2	4	3	4	5	2	2	3	4	4	2	2	4	3	3	3	1
2	2	2	4	4	2	5	3	2	2	5	3	4	2	2	4	4	3	2
2	2	2	5	4	5	5	5	3	3	4	4	5	5	5	5	4	4	2
2	2	2	1	4	2	5	1	5	5	5	3	4	5	3	3	5	2	2
2	2	2	5	5	5	5	3	4	4	3	4	4	4	5	5	5	5	1
2	2	2	3	3	2	4	3	4	3	5	3	3	4	3	3	3	3	2
2	2	2	4	4	4	5	4	4	5	4	5	4	4	4	4	4	4	1
2	2	2	3	1	3	3	2	1	3	3	3	3	3	3	2	3	3	2
2	2	2	4	3	3	4	2	2	1	3	3	4	2	2	3	3	3	2
2	2	2	2	2	3	2	2	2	2	2	2	2	2	2	1	1	2	1
2	2	2	1	1	4	3	4	1	1	1	2	1	2	2	3	3	3	2
2	2	2	4	4	4	5	4	5	4	4	4	4	4	4	4	3	4	1
2	2	2	3	3	3	3	3	2	3	3	3	3	3	3	4	3	3	2
2	2	2	3	4	3	4	4	3	4	4	4	5	5	3	3	4	5	1
2	2	2	4	3	5	4	2	4	4	3	3	4	4	3	3	4	3	1
2	2	2	3	3	4	5	4	5	4	4	5	4	4	3	4	3	3	1
2	2	2	4	4	3	3	4	3	3	4	4	5	4	4	4	3	3	2
2	2	2	3	2	2	3	2	3	2	2	3	3	4	3	2	2	2	3
2	2	2	2	3	4	3	4	4	3	3	3	3	4	4	4	4	4	2
2	2	2	4	3	3	4	4	3	4	3	3	4	4	4	4	3	3	2
2	2	2	1	2	1	4	4	2	3	3	4	3	2	4	2	2	2	1
2	2	2	3	2	1	4	3	2	4	4	4	3	4	2	2	3	4	1
2	2	2	4	3	4	5	3	4	4	4	5	4	4	4	4	4	4	1
2	2	2	3	4	3	4	3	4	3	4	4	4	3	3	4	4	3	1
2	2	2	1	3	3	3	3	3	4	5	4	4	4	4	4	4	4	2
2	2	2	3	3	4	5	4	5	5	3	4	2	4	3	3	3	3	1
2	2	2	4	3	3	4	3	4	4	4	4	5	5	3	2	3	2	2
2	2	2	4	2	3	4	3	4	3	3	4	1	4	3	2	2	2	2
2	2	2	4	2	2	4	2	3	3	3	4	3	5	1	2	4	2	2
2	2	2	4	3	3	4	4	5	4	4	3	4	4	5	4	3	4	1
2	2	2	2	2	2	2	3	3	3	3	2	3	2	3	2	3	2	1
2	2	2	4	4	4	4	4	4	4	4	4	5	4	4	4	5	4	2
2	2	2	3	3	3	4	3	4	4	3	3	5	3	3	4	4	3	2
2	2	2	4	4	3	5	4	3	5	3	4	3	4	3	4	3	5	2
2	2	2	3	4	4	4	4	3	5	5	5	4	4	5	5	5	4	1
2	2	2	4	5	3	5	4	5	4	5	5	4	5	5	4	5	5	1
2	2	2	3	3	3	3	3	2	4	4	3	2	3	3	3	4	4	2
2	2	2	5	5	5	5	4	4	5	5	4	3	4	4	5	4	5	1
2	2	2	3	3	3	4	3	4	4	4	5	4	5	5	3	3	3	2
2	2	2	4	3	4	4	3	4	3	3	3	3	3	4	4	3	3	1
2	2	2	3	3	3	3	4	2	3	3	2	3	3	3	3	3	3	2
2	2	2	4	3	3	4	3	3	2	4	5	5	5	3	3	2	2	2
2	2	2	5	4	4	5	5	3	5	5	4	4	4	5	5	4	5	2
2	2	2	4	4	3	5	4	3	4	3	5	4	4	3	3	2	4	1
2	2	2	3	2	4	5	3	5	5	5	5	3	4	3	2	5	2	1
2	2	2	4	3	3	4	3	2	3	4	3	3	5	5	4	3	4	2
2	2	2	3	2	3	4	4	3	3	3	4	5	5	5	4	4	4	2
2	2	2	3	2	1	3	3	3	3	3	3	3	3	3	2	2	2	2
2	2	2	3	4	3	4	3	3	4	3	3	3	4	3	3	4	3	2
2	2	2	4	3	5	5	2	3	3	4	3	4	4	4	4	2	3	1
2	2	2	3	3	3	3	3	3	3	3	3	3	3	3	3	3	3	1
2	2	2	4	3	4	5	2	2	3	4	4	2	2	4	3	3	3	1
2	2	2	4	4	2	5	3	2	2	5	3	4	2	2	4	4	3	2
2	2	2	5	4	5	5	5	3	3	4	4	5	5	5	5	4	4	2
2	2	2	1	4	1	5	2	5	5	5	3	4	5	3	3	5	2	2
2	2	2	5	5	5	5	3	4	4	3	4	4	4	5	5	5	5	1
2	2	2	3	3	2	4	3	4	3	5	3	3	5	3	3	3	3	2
2	2	2	4	4	4	5	4	4	5	4	5	4	4	4	4	4	4	1
2	2	2	3	1	3	3	1	2	3	3	3	3	3	3	2	3	3	2
2	2	2	4	3	3	4	2	2	1	3	3	4	2	2	3	3	3	2
2	2	2	2	2	3	2	2	2	2	2	2	2	2	2	1	1	2	1
2	2	2	1	1	4	3	4	1	1	1	1	2	1	1	3	3	3	2
2	2	2	4	4	4	5	4	5	4	4	4	5	4	4	4	3	4	1
2	2	2	3	3	3	3	3	2	3	3	3	3	3	3	4	3	3	2
2	2	2	3	4	3	4	4	3	4	4	4	4	4	3	3	4	4	1
2	2	2	4	3	5	4	2	4	4	3	3	5	4	3	3	4	3	1
2	2	2	3	3	4	5	4	5	4	4	4	4	4	3	4	3	3	1
2	2	2	4	4	3	3	4	3	3	4	4	4	4	4	4	3	3	2
2	2	2	3	2	2	3	2	3	2	2	3	3	4	3	2	2	2	3
2	2	2	2	3	4	3	4	4	3	3	3	3	4	4	4	4	4	2
2	2	2	4	3	3	4	4	3	4	3	3	4	4	4	4	3	3	2
2	2	2	2	2	2	4	4	2	3	3	5	3	1	4	2	1	2	1
2	2	2	3	1	2	4	3	2	4	4	4	3	4	2	2	3	5	1
2	2	2	4	3	4	5	3	4	4	5	5	4	4	4	4	4	4	1
2	2	2	3	4	3	4	3	4	3	4	4	4	3	3	4	4	3	1
2	2	2	1	3	3	3	3	3	4	4	4	4	5	4	4	4	4	2
2	2	2	3	3	4	5	4	5	5	3	4	2	4	3	3	3	3	1
2	2	2	4	3	3	4	3	4	4	4	4	5	4	3	2	3	2	2
2	2	2	4	2	3	4	3	4	3	3	4	2	4	3	2	2	2	2
2	2	2	4	2	2	4	2	3	3	3	4	3	4	2	1	4	2	2
2	2	2	4	3	3	4	4	5	4	4	3	4	4	4	4	3	4	1
2	2	2	2	2	2	2	3	3	3	3	2	3	2	3	2	3	2	1
1	3	2	5	4	5	5	5	5	4	5	5	3	5	5	5	4	4	1
1	3	2	4	4	4	4	4	3	4	3	3	5	4	3	5	4	4	2
1	3	2	3	3	3	3	3	3	3	3	3	3	3	3	3	3	3	2
1	3	2	4	3	3	5	2	2	2	4	4	4	3	3	2	2	2	3
1	3	2	4	3	4	4	3	3	3	5	4	3	3	3	3	3	4	1
1	3	2	3	4	5	4	1	4	5	5	5	5	4	5	4	4	4	2
1	3	2	3	3	4	4	4	4	4	3	3	3	3	3	3	3	3	1
1	3	2	3	2	3	5	4	4	1	5	4	3	4	3	5	3	2	1
1	3	2	5	3	3	2	2	3	3	3	2	3	2	2	2	3	3	2
1	3	2	1	4	3	4	2	2	2	5	5	4	1	1	1	1	1	3
1	3	2	3	4	3	3	3	4	5	4	5	4	5	4	4	4	4	2
1	3	2	4	4	3	3	4	3	4	5	5	5	4	5	4	4	4	2
1	3	1	5	5	5	5	5	5	5	4	5	5	4	5	5	4	5	2
1	3	1	4	5	5	4	4	4	4	5	4	4	5	4	4	5	4	1
1	3	2	5	4	5	5	5	5	4	5	4	3	4	4	5	4	4	1
1	3	2	4	4	4	4	4	3	4	3	3	4	4	3	5	4	4	2
1	3	2	3	3	3	3	3	3	3	3	3	3	3	3	3	3	3	2
1	3	2	4	3	3	5	2	2	2	4	5	5	3	3	2	2	2	3
1	3	2	4	3	4	4	3	3	3	5	4	3	3	3	3	3	4	1
1	3	2	3	4	5	4	1	4	5	5	5	5	4	5	4	4	4	2
1	3	2	3	3	4	4	4	4	4	3	3	3	3	3	3	3	3	1
1	3	2	3	2	3	5	4	4	2	5	4	3	4	3	5	3	1	1
1	3	2	5	3	3	2	2	3	3	3	2	3	2	2	2	3	3	2
1	3	2	2	4	3	4	1	2	1	5	5	4	1	2	1	1	1	3
1	3	2	3	4	3	3	3	4	5	4	5	4	5	4	4	4	4	2
1	3	2	4	4	3	3	4	3	4	5	5	5	4	5	4	4	4	2
1	3	1	5	5	5	5	5	5	5	4	5	4	5	4	5	5	4	2
1	3	1	4	5	5	4	4	4	4	5	4	5	4	5	4	4	5	1
1	3	2	5	4	5	5	5	5	4	5	4	3	4	4	5	4	4	1
1	3	2	4	4	4	4	4	3	4	3	3	4	4	3	5	4	4	2
1	3	2	3	3	3	3	3	3	3	3	3	3	3	3	3	3	3	2
1	3	2	4	3	3	5	2	2	2	5	5	5	3	3	2	2	2	3
1	3	2	4	3	4	4	3	3	3	5	5	3	3	3	3	3	4	1
1	3	2	3	4	5	4	1	4	5	4	4	5	4	5	4	4	4	2
1	3	2	3	3	4	4	4	4	4	3	3	3	3	3	3	3	3	1
1	3	2	3	2	3	5	4	4	2	5	5	3	4	3	5	3	1	1
1	3	2	5	3	3	2	2	3	3	3	2	3	2	2	2	3	3	2
1	3	2	2	4	3	4	1	2	1	5	5	5	1	2	1	1	1	3
1	3	2	3	4	3	3	3	4	5	5	4	4	5	5	4	4	4	2
1	3	2	4	4	3	3	4	3	4	4	5	5	4	5	4	5	4	2
1	3	1	5	5	5	5	5	5	5	5	5	4	5	4	5	4	5	2
1	3	1	4	5	5	4	4	4	4	4	4	5	4	4	4	4	4	1
2	3	2	4	3	3	5	3	4	4	4	5	4	5	3	4	2	3	1
2	3	2	5	5	5	5	5	2	3	5	4	5	2	5	5	5	5	1
2	3	2	4	4	5	5	4	5	4	4	4	4	5	5	4	4	4	1
2	3	2	4	4	3	4	4	4	4	4	4	5	4	3	3	4	3	2
2	3	2	4	2	4	5	3	4	2	4	4	2	5	4	2	4	2	2
2	3	2	3	4	4	4	4	5	5	5	5	4	4	4	4	3	3	2
2	3	2	4	4	4	4	4	4	4	5	5	5	5	3	5	3	4	2
2	3	2	4	3	2	5	4	3	4	4	5	3	5	3	5	4	4	1
2	3	2	3	3	3	4	3	4	3	4	4	3	4	4	4	3	3	3
2	3	2	4	4	3	4	4	3	4	4	4	3	3	4	3	3	4	2
2	3	2	1	3	3	3	4	3	3	5	3	3	3	3	4	3	3	1
2	3	2	3	3	3	4	3	4	4	4	5	4	4	4	3	3	3	3
2	3	2	3	3	3	3	3	2	3	4	3	3	3	2	4	2	2	2
2	3	2	4	5	4	4	4	3	4	4	4	4	3	4	4	3	3	2
2	3	2	3	4	3	4	4	4	3	4	5	3	3	4	3	4	4	1
2	3	1	5	5	5	5	5	5	5	5	5	5	5	5	4	5	4	1
2	3	2	5	5	5	5	5	5	5	5	5	5	5	5	5	4	5	1
2	3	2	4	4	4	5	4	5	5	5	5	5	5	5	4	4	5	1
2	3	2	4	5	5	5	4	4	5	4	5	5	5	4	4	5	4	3
2	3	2	2	2	2	2	2	2	2	2	2	2	3	3	3	3	2	2
2	3	2	2	3	2	3	4	3	3	3	3	3	3	2	4	4	3	2
2	3	2	4	3	4	4	4	2	3	4	5	4	5	3	5	3	4	1
2	3	2	4	4	3	5	3	3	4	5	4	4	4	4	5	4	4	2
2	3	2	3	2	3	4	3	4	5	4	4	3	4	4	4	3	3	2
2	3	2	3	2	2	4	3	3	3	5	4	4	5	4	3	3	3	2
2	3	2	4	2	3	4	3	5	5	4	4	5	5	4	3	4	4	1
2	3	2	5	4	4	5	5	5	5	5	5	4	5	5	5	5	5	1
2	3	2	3	3	3	3	3	3	3	3	3	3	3	3	3	3	3	2
2	3	2	4	3	4	4	4	4	3	4	4	3	4	4	4	3	4	2
2	3	2	5	4	4	5	5	5	5	4	4	4	5	5	3	3	3	1
2	3	2	4	4	5	4	4	4	4	4	5	4	4	4	4	5	4	1
2	3	1	4	3	3	3	3	3	3	3	3	3	3	3	3	3	3	2
2	3	2	3	4	4	4	4	1	2	4	3	2	3	2	5	3	4	1
2	3	2	4	4	4	3	4	3	4	4	5	5	3	4	4	3	3	2
2	3	2	3	3	3	3	4	3	3	3	3	3	3	3	3	3	3	1
2	3	1	3	3	3	4	4	5	2	4	3	4	5	5	4	4	4	2
2	3	2	3	3	4	3	4	3	3	5	3	3	3	3	4	3	3	1
2	3	2	2	3	3	2	3	4	3	5	4	3	4	3	1	3	3	2
2	3	2	4	4	4	3	4	3	4	3	5	3	3	4	2	4	3	2
2	3	2	2	3	1	3	2	2	2	5	4	4	5	3	4	1	4	1
2	3	1	5	3	3	5	2	4	5	5	5	5	4	2	2	5	1	2
2	3	2	3	4	4	5	3	4	4	4	5	4	5	4	4	4	5	1
2	3	2	4	4	2	4	3	2	3	3	5	3	5	4	3	3	5	1
2	3	2	4	3	4	5	3	4	4	4	5	5	4	4	4	3	3	1
2	3	2	4	5	3	5	3	4	4	4	4	4	5	5	3	4	5	1
2	3	2	4	3	3	4	3	5	4	4	4	5	5	3	4	3	3	1
2	3	2	4	3	3	4	2	2	3	5	5	4	3	4	4	3	2	2
2	3	2	4	3	3	3	3	3	3	3	3	3	3	4	3	3	3	2
2	3	1	3	2	4	4	3	5	3	2	4	2	4	2	4	2	3	2
2	3	2	4	3	3	5	3	4	4	4	4	5	5	3	4	2	3	1
2	3	2	5	5	5	5	5	2	3	5	5	4	2	5	5	4	4	1
2	3	2	4	4	5	5	4	5	4	4	4	5	5	5	4	5	5	1
2	3	2	4	4	3	4	4	4	4	4	4	4	4	3	3	4	3	2
2	3	2	4	2	4	5	3	4	2	4	4	2	5	4	2	4	2	2
2	3	2	3	4	4	4	4	5	5	5	5	5	4	4	4	3	3	2
2	3	2	4	4	4	4	4	4	4	5	5	5	5	3	5	3	4	2
2	3	2	4	3	2	5	4	3	4	4	5	3	4	3	5	4	4	1
2	3	2	3	3	3	4	3	4	3	4	4	3	4	4	4	3	3	3
2	3	2	4	4	3	4	4	3	4	4	4	3	3	4	3	3	4	2
2	3	2	1	3	3	3	4	3	3	4	3	3	3	3	4	3	3	1
2	3	2	3	3	3	4	3	4	4	4	5	4	5	4	3	3	3	3
2	3	2	3	3	3	3	3	2	3	5	3	3	3	2	4	1	2	2
2	3	2	4	5	4	4	4	3	4	4	4	4	3	4	4	3	3	2
2	3	2	3	4	3	4	4	4	3	4	5	3	3	4	3	4	4	1
2	3	1	5	5	5	5	5	5	5	5	5	5	5	5	4	5	4	1
2	3	2	5	5	5	5	5	5	5	5	5	5	5	5	5	4	5	1
2	3	2	4	4	4	5	4	5	5	4	5	5	5	5	4	4	5	1
2	3	2	4	5	5	5	4	4	5	5	5	5	5	4	4	5	4	3
2	3	2	2	2	2	2	2	2	2	2	2	2	3	3	3	3	1	2
2	3	2	2	3	2	3	4	3	3	3	3	3	3	2	4	4	3	2
2	3	2	4	3	4	4	4	2	3	4	4	4	5	3	5	3	4	1
2	3	2	4	4	3	5	3	3	4	5	5	4	4	4	5	4	4	2
2	3	2	3	2	3	4	3	4	5	4	4	3	5	4	4	3	3	2
2	3	2	3	2	2	4	3	3	3	4	4	4	4	4	3	3	3	2
2	3	2	4	2	3	4	3	5	5	5	5	5	5	4	3	4	4	1
2	3	2	5	4	4	5	5	5	5	5	4	5	5	5	5	5	5	1
2	3	2	3	3	3	3	3	3	3	3	3	3	3	3	3	3	3	2
2	3	2	4	3	4	4	4	4	3	4	4	3	4	4	4	3	4	2
2	3	2	5	4	4	5	5	5	5	4	4	5	4	5	3	3	3	1
2	3	2	4	4	5	4	4	4	4	4	5	4	5	4	4	5	4	1
2	3	1	4	3	3	3	3	3	3	3	3	3	3	3	3	3	3	2
2	3	2	3	4	4	4	4	2	2	4	3	1	3	2	4	3	4	1
2	3	2	4	4	4	3	4	3	4	4	5	4	3	4	4	3	3	2
2	3	1	3	3	3	4	4	5	2	5	3	5	5	5	5	4	4	2
2	3	2	3	3	4	3	4	3	3	4	3	3	3	3	4	3	3	1
2	3	2	2	3	3	2	3	4	3	5	4	3	4	3	1	3	3	2
2	3	2	4	4	4	3	4	3	4	3	5	3	3	4	2	4	3	2
2	3	2	2	3	2	3	2	1	1	5	4	4	4	3	4	2	4	1
2	3	1	5	3	3	5	2	4	5	5	5	4	5	2	1	5	2	2
2	3	2	3	4	4	5	3	4	4	4	5	5	5	4	4	4	5	1
2	3	2	4	4	2	4	3	2	3	3	5	3	4	4	3	3	5	1
2	3	2	4	3	4	5	3	4	4	5	5	4	5	5	4	3	3	1
2	3	2	4	5	3	4	3	5	4	4	4	4	5	4	3	4	5	1
2	3	2	4	3	3	5	3	4	4	4	4	5	5	3	4	3	3	1
2	3	2	4	3	3	4	2	2	3	4	5	5	3	4	4	3	2	2
2	3	2	4	3	3	3	3	3	3	3	3	3	3	4	3	3	3	2
2	3	1	3	2	4	5	3	4	3	2	4	2	4	2	4	2	3	2
2	3	2	4	3	3	4	3	5	4	4	4	5	5	3	4	2	3	1
2	3	2	4	5	5	5	4	2	3	5	4	5	2	5	5	5	5	1
2	3	2	5	4	5	5	5	5	4	4	5	4	5	5	4	4	4	1
2	3	2	4	4	3	5	4	4	4	4	4	4	4	3	3	4	3	2
2	3	2	4	2	4	4	3	4	2	4	4	2	4	4	2	4	2	2
2	3	2	3	4	4	4	4	4	4	5	5	5	5	4	4	3	3	2
2	3	2	4	4	4	4	4	5	5	4	5	5	5	3	5	3	4	2
2	3	2	4	3	2	4	4	3	4	5	5	3	4	3	5	4	4	1
2	3	2	3	3	3	5	3	4	3	4	4	3	4	4	4	3	3	3
2	3	2	4	4	3	4	4	3	4	4	4	3	3	4	3	3	4	2
2	3	2	1	3	3	3	4	3	3	4	3	3	3	3	4	3	3	1
2	3	2	3	3	3	4	3	4	4	4	5	4	5	4	3	3	3	3
2	3	2	3	3	3	3	3	2	3	4	3	3	3	2	4	2	2	2
2	3	2	4	4	4	4	4	3	4	4	4	4	3	4	4	3	3	2
2	3	2	3	5	3	4	4	4	3	5	5	3	3	4	3	4	4	1
2	3	1	5	5	4	5	5	5	5	5	5	5	5	5	4	4	4	1
2	3	2	5	5	5	5	4	5	5	5	5	5	5	5	5	5	5	1
2	3	2	4	4	5	5	5	5	5	5	5	5	5	5	4	5	5	1
2	3	2	4	5	5	5	4	4	5	4	5	5	5	4	4	4	4	3
2	3	2	2	2	2	2	2	2	2	2	2	2	3	3	3	3	2	2
2	3	2	2	3	2	3	4	3	3	3	3	3	3	2	4	4	3	2
2	3	2	4	3	4	5	4	2	3	5	4	4	4	3	5	3	4	1
2	3	2	4	4	3	4	3	3	4	4	5	4	5	4	5	4	4	2
2	3	2	3	2	3	4	3	4	5	4	4	3	4	4	4	3	3	2
2	3	2	3	2	2	4	3	3	3	4	4	4	5	4	3	3	3	2
2	3	2	4	2	3	5	3	5	5	5	4	5	5	4	3	4	4	1
2	3	2	5	4	4	4	5	5	5	5	5	5	5	5	5	5	5	1
2	3	2	3	3	3	3	3	3	3	3	3	3	3	3	3	3	3	2
2	3	2	5	3	4	5	4	4	3	4	4	3	4	4	4	3	4	2
2	3	2	4	4	4	4	5	5	5	4	4	5	5	4	3	3	3	1
2	3	2	4	4	4	4	4	4	4	4	5	4	4	5	4	5	4	1
2	3	1	4	3	3	3	3	3	3	3	3	3	3	3	3	3	3	2
2	3	2	3	4	5	4	4	2	1	4	3	2	3	2	4	3	4	1
2	3	2	4	4	4	3	4	3	4	4	5	5	3	4	5	3	3	2
2	3	2	3	3	3	3	4	3	3	3	3	3	3	3	3	3	3	1
2	3	1	3	3	3	4	4	5	2	5	3	4	5	5	4	4	4	2
2	3	2	3	3	4	3	4	3	3	5	3	3	3	3	4	3	3	1
2	3	2	1	3	3	2	3	4	3	4	4	3	4	3	2	3	3	2
2	3	2	4	4	4	3	4	3	4	3	5	3	3	4	2	4	3	2
2	3	2	2	3	2	3	2	1	1	5	4	4	4	3	4	2	4	1
2	3	1	5	3	3	5	2	4	4	5	5	5	5	2	1	5	2	2
2	3	2	3	4	4	5	3	4	5	4	5	4	5	4	4	4	5	1
2	3	2	4	4	2	4	3	2	3	3	4	3	4	4	3	3	5	1
2	3	2	4	3	4	5	3	4	4	4	5	5	5	4	4	3	3	1
2	3	2	4	5	3	5	3	4	4	4	5	4	5	5	3	4	5	1
2	3	2	4	3	3	4	3	5	4	5	4	4	5	3	4	3	3	1
2	3	2	4	3	3	4	2	2	3	4	5	5	3	4	4	3	2	2
2	3	2	4	3	3	3	3	3	3	3	3	3	3	4	3	3	3	2
2	3	1	3	2	4	5	3	4	3	2	4	2	4	2	4	2	3	2
2	3	2	3	3	3	3	4	3	3	3	3	3	3	3	3	3	3	1
1	4	2	4	3	3	4	4	5	5	4	4	4	4	5	5	5	5	1
1	4	2	4	5	3	5	3	4	4	4	5	2	4	5	4	5	3	1
1	4	2	5	3	3	5	2	2	3	5	4	5	3	3	3	4	4	2
1	4	2	5	4	4	5	3	3	4	4	4	4	4	4	4	4	5	1
1	4	2	5	3	4	4	2	1	3	5	5	4	1	3	4	2	1	2
1	4	2	3	4	3	4	4	4	3	4	5	4	5	3	4	4	4	2
1	4	1	3	4	2	4	3	4	5	3	5	4	3	4	3	4	3	1
1	4	2	3	3	4	3	5	2	4	3	4	3	4	3	3	4	3	3
1	4	2	5	4	3	5	4	3	4	5	4	4	4	2	5	3	5	1
1	4	2	4	5	4	5	5	4	5	5	4	5	4	4	4	5	5	1
1	4	2	5	3	3	4	4	4	1	4	5	4	3	5	2	4	3	1
1	4	2	4	3	4	4	3	3	2	4	4	3	4	3	3	3	4	2
1	4	2	5	5	4	4	4	4	4	4	5	5	3	5	4	4	4	1
1	4	2	5	5	5	5	5	1	5	5	5	4	5	5	5	3	5	2
1	4	2	5	4	4	5	1	2	4	5	3	5	3	4	4	2	4	1
1	4	2	3	3	3	3	3	3	3	3	4	4	4	3	3	3	3	2
1	4	2	4	4	3	5	4	3	4	4	4	4	3	3	4	3	4	1
1	4	2	3	3	3	3	3	3	3	3	3	3	3	3	2	3	3	2
1	4	2	4	3	3	4	4	4	4	4	4	4	4	5	5	5	5	1
1	4	2	4	5	3	5	3	4	5	5	5	2	4	5	4	5	3	1
1	4	2	5	3	3	4	2	2	3	4	4	5	3	3	3	4	4	2
1	4	2	5	4	4	5	3	3	4	4	4	4	4	4	4	4	5	1
1	4	2	5	3	4	5	2	1	3	5	5	4	1	3	4	2	1	2
1	4	2	3	4	3	4	4	4	3	4	5	4	5	3	4	4	4	2
1	4	1	3	4	2	4	3	4	4	3	4	4	3	4	3	4	3	1
1	4	2	3	3	4	3	5	2	5	3	5	3	4	3	3	4	3	3
1	4	2	5	5	3	5	4	3	5	5	4	4	4	2	5	3	5	1
1	4	2	4	4	4	5	5	4	4	5	4	5	4	4	4	5	5	1
1	4	2	4	3	3	4	4	4	1	4	5	4	3	5	2	4	3	1
1	4	2	5	3	4	4	3	3	2	4	4	3	4	3	3	3	4	2
1	4	2	5	5	4	4	4	4	4	4	5	5	3	5	4	4	4	1
1	4	2	5	5	4	5	5	1	5	5	5	5	5	5	5	3	5	2
1	4	2	5	4	5	5	1	2	4	5	3	4	3	4	4	2	4	1
1	4	2	3	3	3	3	3	3	3	3	4	4	4	3	3	3	3	2
1	4	2	4	4	3	4	4	3	4	4	4	4	3	3	4	3	4	1
1	4	2	3	3	3	3	3	3	3	3	3	3	3	3	2	3	3	2
1	4	2	4	3	3	5	4	4	4	4	4	4	4	5	5	5	5	1
1	4	2	4	5	3	5	3	4	5	5	5	2	4	5	4	5	3	1
1	4	2	5	3	3	4	2	2	3	4	4	5	3	3	3	4	4	2
1	4	2	5	4	4	5	3	3	4	4	5	4	4	4	4	4	5	1
1	4	2	5	3	4	5	2	1	3	5	4	4	1	3	4	2	1	2
1	4	2	3	4	3	4	5	4	3	4	5	4	5	3	4	4	4	2
1	4	1	3	4	2	4	3	4	4	3	5	4	3	4	3	4	3	1
1	4	2	3	3	4	3	4	2	5	3	4	3	4	3	3	4	3	3
1	4	2	5	5	3	5	5	3	4	5	4	5	4	2	5	3	5	1
1	4	2	5	4	4	5	4	4	5	5	4	4	4	4	4	5	5	1
1	4	2	4	3	3	4	4	4	1	4	5	4	3	5	2	4	3	1
1	4	2	4	3	4	4	3	3	2	4	4	3	4	3	3	3	4	2
1	4	2	5	5	4	4	4	4	4	4	5	5	3	5	4	4	4	1
1	4	2	5	5	5	5	5	1	5	5	5	4	5	5	5	3	5	2
1	4	2	5	4	4	5	1	2	4	5	3	5	3	4	4	2	4	1
1	4	2	3	3	3	3	3	3	3	3	4	4	4	3	3	3	3	2
1	4	2	4	4	3	4	4	3	4	4	4	5	3	3	4	3	4	1
1	4	2	3	3	3	3	3	3	3	3	3	3	3	3	2	3	3	2
2	4	2	3	3	4	4	4	4	4	4	3	4	4	5	5	5	4	1
2	4	2	4	4	3	3	4	4	4	4	4	3	3	4	3	3	4	2
2	4	2	4	4	4	5	5	4	4	4	4	5	4	4	4	3	4	2
2	4	2	5	4	4	5	4	3	5	4	5	5	4	4	4	5	4	1
2	4	2	3	3	3	5	3	5	3	3	4	3	5	4	3	3	3	2
2	4	2	4	3	3	4	5	3	2	4	4	4	4	3	4	3	3	2
2	4	2	5	3	3	5	4	5	5	5	5	5	5	4	5	4	5	1
2	4	2	4	4	2	4	2	4	1	4	4	2	3	4	2	5	4	2
2	4	2	4	3	3	5	3	3	3	5	3	3	3	3	3	3	3	1
2	4	2	3	3	2	5	3	2	1	5	5	5	3	3	2	2	2	2
2	4	2	5	4	4	4	4	5	5	5	5	5	4	4	4	4	3	1
2	4	2	5	5	3	5	3	4	4	4	5	5	5	3	3	5	5	1
2	4	1	3	2	3	4	3	2	3	4	4	3	2	2	2	2	2	2
2	4	2	3	3	2	5	2	2	3	4	4	4	3	3	2	2	2	1
2	4	2	5	4	3	4	4	3	4	4	5	5	3	4	3	4	3	2
2	4	2	3	2	2	4	2	1	4	3	3	2	4	4	1	4	4	2
2	4	2	1	3	2	3	2	3	3	3	3	2	1	5	1	1	4	2
2	4	2	3	3	3	4	3	2	1	3	3	4	3	1	1	1	2	2
2	4	2	2	2	3	4	1	4	1	4	4	1	2	4	1	1	4	2
2	4	2	5	4	5	4	4	4	4	4	5	4	4	3	3	4	4	1
2	4	2	4	3	3	5	3	3	4	5	4	5	5	5	4	4	4	2
2	4	2	4	4	4	5	4	5	4	5	4	4	4	4	4	4	4	2
2	4	2	3	4	3	4	2	5	3	4	4	4	4	3	3	3	3	2
2	4	2	5	5	5	5	5	4	5	5	5	5	5	5	5	5	5	1
2	4	2	3	2	4	4	1	3	2	4	3	2	2	1	1	2	1	3
2	4	2	3	3	3	3	3	4	4	3	3	3	3	3	3	3	3	2
2	4	2	2	2	3	5	2	4	3	3	4	4	4	3	1	2	1	2
2	4	2	4	3	3	4	3	4	4	4	4	4	4	3	3	3	3	1
2	4	2	3	2	1	5	3	2	4	3	3	4	4	3	2	2	5	1
2	4	2	4	4	3	5	4	4	3	4	4	5	4	3	3	3	3	2
2	4	2	3	5	5	4	5	5	1	5	5	5	5	5	5	5	5	1
2	4	2	4	3	4	5	5	3	5	5	5	5	2	2	5	3	4	2
2	4	2	4	4	3	3	2	4	4	4	4	4	4	4	4	3	4	1
2	4	2	3	3	3	4	4	3	4	4	5	4	4	4	4	3	4	1
2	4	2	4	3	3	5	3	3	3	4	3	2	5	3	2	4	2	2
2	4	2	5	2	4	4	4	5	5	5	5	4	3	3	3	5	4	1
2	4	2	5	2	4	5	4	4	5	5	4	5	3	3	3	5	5	2
2	4	2	4	3	3	5	4	4	3	5	5	4	5	4	3	3	3	2
2	4	2	3	3	3	4	4	4	3	4	4	4	4	4	3	3	2	2
2	4	2	3	3	3	4	4	4	3	4	4	5	5	3	3	3	2	2
2	4	1	5	5	5	5	5	5	5	5	5	4	5	5	5	5	5	3
2	4	2	3	3	5	3	3	2	3	3	4	4	3	3	3	4	4	2
2	4	2	5	5	4	5	5	5	5	5	5	5	5	5	5	5	5	1
2	4	2	4	5	3	5	3	3	4	4	5	5	5	4	4	3	5	1
2	4	2	3	3	4	5	4	4	4	5	3	5	4	5	5	5	4	1
2	4	2	4	4	3	3	5	4	4	4	4	3	3	4	3	3	4	2
2	4	2	4	4	4	4	4	4	4	4	4	5	4	4	4	3	4	2
2	4	2	5	4	4	5	4	3	5	4	5	5	4	4	4	5	4	1
2	4	2	3	3	3	5	3	5	3	3	4	3	5	4	3	3	3	2
2	4	2	4	3	3	4	5	3	2	4	4	4	4	3	4	3	3	2
2	4	2	5	3	3	5	4	5	5	5	5	5	5	4	5	4	5	1
2	4	2	4	4	2	4	2	4	1	4	4	2	3	4	2	5	4	2
2	4	2	4	3	3	5	3	3	3	4	3	3	3	3	3	3	3	1
2	4	2	3	3	2	5	3	2	1	5	5	5	3	3	2	2	2	2
2	4	2	5	4	4	4	4	5	5	5	5	5	4	4	4	4	3	1
2	4	2	5	5	3	5	3	4	4	5	4	5	5	3	3	5	5	1
2	4	1	3	2	3	4	3	2	3	4	5	3	2	2	2	2	2	2
2	4	2	3	3	2	4	2	2	3	4	4	5	3	3	2	2	2	1
2	4	2	5	4	3	5	4	3	4	4	5	4	3	4	3	4	3	2
2	4	2	3	2	2	4	2	1	4	3	3	2	4	4	1	4	4	2
2	4	2	1	3	2	3	2	3	3	3	3	2	1	5	1	1	4	2
2	4	2	3	3	3	4	3	2	1	3	3	4	3	1	1	1	2	2
2	4	2	2	2	3	4	1	4	1	5	4	1	2	4	1	1	4	2
2	4	2	5	4	5	4	4	4	4	5	4	4	4	3	3	4	4	1
2	4	2	4	3	3	5	3	3	4	5	5	5	5	5	4	4	4	2
2	4	2	4	4	4	4	4	5	4	4	4	4	4	4	4	4	4	2
2	4	2	3	4	3	5	2	4	3	4	4	4	4	3	3	3	3	2
2	4	2	5	5	5	5	5	5	5	4	5	5	5	5	5	5	5	1
2	4	2	3	2	4	4	1	3	2	5	3	2	2	1	1	2	1	3
2	4	2	3	3	3	3	3	4	4	3	3	3	3	3	3	3	3	2
2	4	2	2	2	3	4	2	4	3	3	4	4	4	3	1	2	1	2
2	4	2	4	3	3	5	3	4	4	4	4	4	4	3	3	3	3	1
2	4	2	3	2	1	5	3	2	4	3	3	4	4	3	2	2	5	1
2	4	2	4	4	3	5	4	4	3	4	4	5	4	3	3	3	3	2
2	4	2	3	5	4	5	5	5	1	5	5	5	5	5	5	5	5	1
2	4	2	4	3	5	4	5	3	5	5	5	5	2	2	5	3	4	2
2	4	2	4	4	3	3	2	4	4	4	4	4	4	4	4	3	4	1
2	4	2	3	3	3	4	4	3	4	4	5	4	4	4	4	3	4	1
2	4	2	4	3	3	5	3	3	3	4	3	2	5	3	2	4	2	2
2	4	2	5	2	4	4	4	5	5	5	5	4	3	3	3	5	4	1
2	4	2	5	2	4	5	4	4	5	5	5	4	3	3	3	5	5	2
2	4	2	4	3	3	5	4	4	3	5	4	5	5	4	3	3	3	2
2	4	2	3	3	3	4	4	4	3	4	4	4	4	4	3	3	2	2
2	4	2	3	3	3	5	4	4	3	4	4	4	5	3	3	3	2	2
2	4	1	5	5	5	4	5	5	5	5	5	5	5	5	5	5	5	3
2	4	2	3	3	4	3	3	2	3	3	5	4	3	3	3	4	4	2
2	4	2	5	5	5	5	5	5	5	5	4	5	5	5	5	5	5	1
2	4	2	4	5	3	5	3	3	4	5	5	5	5	4	4	3	5	1
2	4	2	3	3	4	5	4	4	4	4	3	5	4	5	5	5	4	1
2	4	2	4	4	3	3	4	4	4	4	4	3	3	4	3	3	4	2
2	4	2	4	4	4	4	4	4	4	4	4	5	4	4	4	3	4	2
2	4	2	5	4	4	5	5	3	5	4	4	5	4	4	4	5	4	1
2	4	2	3	3	3	4	3	5	3	3	5	3	5	4	3	3	3	2
2	4	2	4	3	3	5	4	3	2	4	4	4	4	3	4	3	3	2
2	4	2	5	3	3	5	5	5	5	5	4	5	5	4	5	4	5	1
2	4	2	4	4	2	5	2	4	1	4	5	2	3	4	2	5	4	2
2	4	2	5	3	3	4	3	3	3	4	3	3	3	3	3	3	3	1
2	4	2	3	3	2	4	3	2	1	5	5	5	3	3	2	2	2	2
2	4	2	4	4	4	5	4	5	5	5	5	5	4	4	4	4	3	1
2	4	2	5	5	3	5	3	4	4	4	5	5	5	3	3	5	5	1
2	4	1	3	2	3	4	3	2	3	5	4	3	2	2	2	2	2	2
2	4	2	3	3	2	5	2	2	3	4	4	4	3	3	2	2	2	1
2	4	2	5	4	3	4	4	3	4	5	5	5	3	4	3	4	3	2
2	4	2	3	2	2	4	2	1	4	3	3	2	4	4	1	4	4	2
2	4	2	1	3	2	3	2	3	3	3	3	2	1	5	1	1	4	2
2	4	2	3	3	3	4	3	2	1	3	3	4	3	1	1	1	2	2
2	4	2	2	2	3	4	1	4	1	4	4	1	2	4	1	1	4	2
2	4	2	5	4	5	4	4	4	4	5	5	4	4	3	3	4	4	1
2	4	2	4	3	3	5	3	3	4	4	4	5	5	5	4	4	4	2
2	4	2	4	4	4	5	4	5	4	5	4	4	4	4	4	4	4	2
2	4	2	3	4	3	4	2	4	3	4	5	4	4	3	3	3	3	2
2	4	2	5	5	5	5	5	5	5	5	4	5	5	5	5	5	5	1
2	4	2	3	2	4	4	1	3	2	4	3	2	2	1	1	2	1	3
2	4	2	3	3	3	3	3	4	4	3	3	3	3	3	3	3	3	2
2	4	2	2	2	3	5	2	4	3	3	4	4	4	3	1	2	1	2
2	4	2	4	3	3	5	3	4	4	4	4	4	4	3	3	3	3	1
2	4	2	3	2	1	4	3	2	4	3	3	5	4	3	2	2	5	1
2	4	2	4	4	3	5	4	4	3	4	5	4	4	3	3	3	3	2
2	4	2	3	5	5	5	5	5	1	5	4	5	5	5	5	5	5	1
2	4	2	4	3	4	4	5	3	5	4	5	5	2	2	5	3	4	2
2	4	2	4	4	3	3	2	4	4	5	5	4	4	4	4	3	4	1
2	4	2	3	3	3	4	4	3	4	4	4	4	4	4	4	3	4	1
2	4	2	4	3	3	4	3	3	3	5	3	2	5	3	2	4	2	2
2	4	2	5	2	4	5	4	5	5	4	5	4	3	3	3	5	4	1
2	4	2	5	2	4	5	4	4	5	5	5	5	3	3	3	5	5	2
2	4	2	4	3	3	5	4	4	3	4	4	4	5	4	3	3	3	2
2	4	2	3	3	3	4	4	4	3	5	4	4	4	4	3	3	2	2
2	4	2	3	3	3	4	4	4	3	5	4	4	5	3	3	3	2	2
2	4	1	5	5	5	5	5	5	5	4	5	5	5	5	5	5	5	3
2	4	2	3	3	5	3	3	2	3	3	4	4	3	3	3	4	4	2
2	4	2	5	5	4	5	5	5	5	5	5	5	5	5	5	5	5	1
2	4	2	4	5	3	5	3	3	4	5	5	5	5	4	4	3	5	1
